# Supplementary material for: Postural-respiratory function of the diaphragm assessed by M-mode ultrasonography
Source: PLoS One. 2022 Oct 10;17(10):e0275389. doi: 10.1371/journal.pone.0275389 (PMC9550028; doi:10.1371/journal.pone.0275389)
Supplement: S1 Dataset — (XLSX) [file pone.0275389.s001.xlsx]

## Sheet: 1st_scenario
subject_no	measurement_no	measuring_device	tidal_inspiration	tidal_expiration	inspiratory_position	inspiratory_load	expiratory_position	expiratory_load
1	1	sonography	90.9	117.6	90.5	93.6	118	117.6
1	1	dns_brace	1	2	1.3	10.5	2.3	6
1	2	sonography	91.2	107.9	95.3	92.6	96.6	94.4
1	2	dns_brace	1.3	1.8	1.3	13	1.3	6
1	3	sonography	92.3	105.8	101.4	100.6	110.6	96.6
1	3	dns_brace	1.3	1	1	11	1.5	7
2	1	sonography	95.7	101.2	93.8	92.6	97.3	97.3
2	1	dns_brace	1	1	1	2.3	1	3.3
2	2	sonography	91.4	101.6	92.2	90.2	101.2	99.7
2	2	dns_brace	1.5	1	2	3.5	1	3.3
2	3	sonography	100.1	108.7	97.7	97.7	115	113.4
2	3	dns_brace	1	1	1.8	4	1	4
3	1	sonography	102.5	125	94.7	89.2	112.2	113.1
3	1	dns_brace	6.3	2.3	5.5	11.5	3.5	6
3	2	sonography	80.9	113.1	80	88.7	118.1	115.8
3	2	dns_brace	3	1.3	2.3	9	2.8	3.5
3	3	sonography	83.2	102	90.5	90.5	101.6	99.3
3	3	dns_brace	6.8	4.5	3.3	13.8	3.3	10.5
4	1	sonography	94.2	117.2	93.3	88.3	123.6	113.1
4	1	dns_brace	2.3	2.8	2	7.8	1.8	6
4	2	sonography	93.8	107.1	90.5	87.3	108	103.4
4	2	dns_brace	3	3	2.8	4.3	1.3	2.3
4	3	sonography	87.8	111.2	76.3	74.9	116.3	112.2
4	3	dns_brace	3.8	4	3	7	1.3	5
5	1	sonography	83.2	104.8	82.7	74.9	114	102.5
5	1	dns_brace	1	1	1	1	1.8	2.8
5	2	sonography	85.5	114.5	82.7	75.8	117.2	106.6
5	2	dns_brace	1	1.5	1	3.3	1	2.8
5	3	sonography	86	112.2	80.4	75.4	113.5	96.5
5	3	dns_brace	1	1	1	2	1	2.3
6	1	sonography	80.4	106	78.6	77	114.5	107.6
6	1	dns_brace	1	1.5	14.3	15.5	3.5	6.5
6	2	sonography	90.1	105.3	82.7	85	106.2	102
6	2	dns_brace	3	1.3	1	13.5	4	1.3
6	3	sonography	80.4	102.5	78.1	76.8	92.8	92.8
6	3	dns_brace	5.5	18.3	11.5	9.5	1.3	11.3
7	1	sonography	96.5	103.9	90.1	90.1	91.9	91.9
7	1	dns_brace	1.5	2.5	2.5	5.3	1.5	4
7	2	sonography	113.1	122.3	95.6	96.5	107.6	106.6
7	2	dns_brace	1.5	1.8	2	7.8	1.8	6.3
7	3	sonography	105.3	117.2	99.3	99.3	113.1	113.1
7	3	dns_brace	2.3	2	3	8.8	2	7.3
8	1	sonography	104.8	117.7	103.9	103.9	117.2	114.5
8	1	dns_brace	2.3	2.3	2.5	6.8	1	9.5
8	2	sonography	101.6	118.6	101.1	106.2	121.3	118.6
8	2	dns_brace	1	2.5	14.8	14.8	7.3	13.5
8	3	sonography	103.9	117.2	97	97	118.6	115.4
8	3	dns_brace	2.3	3.5	2.8	12.5	1.3	12.3
9	1	sonography	103.4	119.5	97.4	97.4	110.8	106.2
9	1	dns_brace	1	1.3	1	29.8	2.5	10.8
9	2	sonography	108.9	120.4	109.4	106.6	114.5	111.2
9	2	dns_brace	1.5	1.8	7	15.5	1	6.3
9	3	sonography	N/A	N/A	N/A	N/A	N/A	N/A
9	3	dns_brace	2	1.5	3.8	22	2	12.3
10	1	sonography	83.2	102	81.8	76.3	102.5	99.7
10	1	dns_brace	5.5	1.3	3.5	13.3	1	2.5
10	2	sonography	86.4	98.8	82.7	78.6	108.9	105.3
10	2	dns_brace	N/A	N/A	N/A	N/A	N/A	N/A
10	3	sonography	84.6	96.1	84.1	80.9	N/A	N/A
10	3	dns_brace	3.3	1	7.3	12	1	1.3
11	1	sonography	84.1	95.1	84.6	87.8	95.1	95.1
11	1	dns_brace	2	1.8	2.3	4.8	1	3
11	2	sonography	N/A	N/A	N/A	N/A	N/A	N/A
11	2	dns_brace	1.3	1	1.5	5	1	2
11	3	sonography	74	86	78.1	74.5	84.1	84.1
11	3	dns_brace	1.5	1.5	1.5	4.8	1	2
12	1	sonography	87.3	101.6	88.7	88.7	102	102
12	1	dns_brace	1	1.3	1.5	31	3.5	13
12	2	sonography	83.7	101.6	69.9	69.9	N/A	N/A
12	2	dns_brace	1	1	4.5	1.5	8	9.8
12	3	sonography	89.2	99.7	87.3	87.3	104.3	104.3
12	3	dns_brace	1.8	2	2	6.3	4.5	12.3
13	1	sonography	88.3	114	86.9	86.9	97.9	N/A
13	1	dns_brace	1.8	1.5	1	8.8	2.3	6.3
13	2	sonography	80.9	110.3	85	86.4	112.6	105.3
13	2	dns_brace	5	1.3	4.8	14.8	1	1.8
13	3	sonography	81.4	109.4	88.7	94.2	119	115.8
13	3	dns_brace	4.8	1.8	5.3	13.5	2.3	8.3
14	1	sonography	88.7	108	88.7	85	111.2	107.6
14	1	dns_brace	3.5	2	2	10	1.3	7
14	2	sonography	87.3	108.5	90.1	91.5	N/A	N/A
14	2	dns_brace	3.5	1.8	1.5	10.3	2.5	7
14	3	sonography	86.9	109.9	87.8	90.1	107.1	106.6
14	3	dns_brace	1.3	1.8	1	13.5	1.5	5.3
15	1	sonography	94.5	106	94.5	90.5	106.5	102
15	1	dns_brace	1.8	1	2.8	11	1	6.3
15	2	sonography	90.8	105.9	93.3	84.9	105.4	95.3
15	2	dns_brace	1	1	1.5	9.8	1	6.5
15	3	sonography	95	110.4	93	95.3	112.4	109.6
15	3	dns_brace	1	1	1	11.8	1.3	9
16	1	sonography	77.6	107.3	88.3	86.6	108	108.5
16	1	dns_brace	3	2.5	3.3	12.5	2.8	8
16	2	sonography	72.7	87.4	75	74.8	113.2	109.8
16	2	dns_brace	1	2.5	12	12.3	1.8	8.8
16	3	sonography	74.7	118	75.5	71.4	109.5	107.3
16	3	dns_brace	1.3	1	1.5	13.5	1	3.8
17	1	sonography	128.2	140.2	132	132	137.7	137.7
17	1	dns_brace	3.8	3.5	4.8	10	4.3	9
17	2	sonography	131.9	141.9	131	131.9	135.6	135.6
17	2	dns_brace	3.5	2	2.5	10.3	3.5	9.5
17	3	sonography	122	146	122.8	121.1	146.8	145.2
17	3	dns_brace	6	3.3	6.3	9	7	6.3
18	1	sonography	89.7	104.3	87.2	87.6	102.2	97.7
18	1	dns_brace	3	3	2	4.8	4	8
18	2	sonography	90.4	106.3	92.1	92.4	103.6	98.7
18	2	dns_brace	N/A	N/A	N/A	N/A	N/A	N/A
18	3	sonography	95.2	106.3	88.3	88.3	98.7	94.5
18	3	dns_brace	1	1	1	6.5	1.3	5
19	1	sonography	79.2	105	85.5	91.4	110.2	108.8
19	1	dns_brace	3.8	2.5	6.3	10.3	3.5	9.3
19	2	sonography	81.7	106.7	83.4	87.9	110.5	109.5
19	2	dns_brace	2	2.8	2	10.5	2.3	5.8
19	3	sonography	77.5	108.8	81.7	83.1	117.5	108.4
19	3	dns_brace	4.8	2.5	4	9.8	1.5	10.3
20	1	sonography	112.6	128.2	112.9	113.6	133.5	118.2
20	1	dns_brace	N/A	N/A	N/A	N/A	N/A	N/A
20	2	sonography	111.6	127.9	110.5	110.5	129.6	115.7
20	2	dns_brace	2.8	1.3	6.3	25.8	1.5	17
20	3	sonography	108.4	128.9	110.9	106.3	128.9	116.1
20	3	dns_brace	3	1	6.3	28.5	2.3	6.8
21	1	sonography	86.7	110.7	83.6	84.8	115	110
21	1	dns_brace	N/A	N/A	N/A	N/A	N/A	N/A
21	2	sonography	82.4	113	76.5	79.3	113.8	107.5
21	2	dns_brace	5	1.5	5	12.8	2	1.8
21	3	sonography	84.4	111.4	84.4	84.4	111.4	107.9
21	3	dns_brace	5	2.8	14	13.3	1.8	8
22	1	sonography	112.6	129.9	109.1	110.3	133.8	124.8
22	1	dns_brace	1.8	1.8	2	13.3	2.8	5.3
22	2	sonography	124.4	138.5	115	111	140.1	131.4
22	2	dns_brace	1	1.3	1.8	23.3	2	17.8
22	3	sonography	118.5	141.3	103.6	100.1	135.4	127.1
22	3	dns_brace	1.8	1	4.5	15.3	1.8	21.8
23	1	sonography	92.6	116.5	89.1	89.1	114.2	107.1
23	1	dns_brace	1	1.5	1	8.3	1	4.8
23	2	sonography	91.4	107.5	86.3	83.2	103.6	97.3
23	2	dns_brace	1.8	1.5	3.3	11.5	1.3	2.8
23	3	sonography	93.4	109.1	89.1	89.1	108.3	103.6
23	3	dns_brace	1	1	4.5	15	1	1.3
24	1	sonography	111.8	135.4	N/A	85.5	121.6	112.6
24	1	dns_brace	8.3	1.3	14	42.3	3	11.3
24	2	sonography	126	142	121.2	115.4	136.5	143.6
24	2	dns_brace	4	4.8	5.3	13	4.5	8.5
24	3	sonography	129.9	145.6	120.9	116.1	133.4	133.4
24	3	dns_brace	4.8	3.8	3.8	11.5	1.8	8
25	1	sonography	115	123.6	115.8	110.7	115	109.5
25	1	dns_brace	9.3	2.3	2.8	26.3	6	11.5
25	2	sonography	71.4	135.4	75.7	73	147.9	N/A
25	2	dns_brace	N/A	N/A	N/A	N/A	N/A	N/A
25	3	sonography	104	124.4	96.5	98.5	122	122
25	3	dns_brace	N/A	N/A	N/A	N/A	N/A	N/A
26	1	sonography	99.7	116.5	106.7	100.1	118.9	108.7
26	1	dns_brace	1	1	10.8	16	1.3	15
26	2	sonography	104.8	115.4	105.5	102.8	116.1	109.1
26	2	dns_brace	3.3	1.3	1	17.3	2.3	11.8
26	3	sonography	98.9	115.8	101.2	96.1	115.8	105.5
26	3	dns_brace	1.5	1	1	18.5	1.5	12.3
27	1	sonography	67.1	123.2	N/A	94.2	123.2	117.3
27	1	dns_brace	1	1	5	8.8	1	3.3
27	2	sonography	68.7	120.9	74.2	96.1	120.5	120.5
27	2	dns_brace	3	2.3	4	9.8	1.3	4.8
27	3	sonography	60	120.1	69.5	88.3	126.3	127.1
27	3	dns_brace	3.3	4	4	6.8	2.5	4
28	1	sonography	89.9	119.3	88.3	91.8	117.3	108.7
28	1	dns_brace	1.8	1.8	1.8	13.8	6.5	4
28	2	sonography	91	123.2	89.5	94.6	122.4	115.8
28	2	dns_brace	N/A	N/A	N/A	N/A	N/A	N/A
28	3	sonography	N/A	N/A	N/A	N/A	N/A	N/A
28	3	dns_brace	N/A	N/A	N/A	N/A	N/A	N/A
29	1	sonography	82.8	96.5	81.6	84.4	107.5	98.1
29	1	dns_brace	1	1.3	2.3	13.3	2.5	12.8
29	2	sonography	81.6	110.7	78.5	71	109.9	101.6
29	2	dns_brace	2.8	1.3	1.3	15.8	1.3	12.5
29	3	sonography	71.8	113.8	89.5	89.5	115.8	111.8
29	3	dns_brace	N/A	N/A	N/A	N/A	N/A	N/A
30	1	sonography	108.3	115.8	102	114.2	117.7	109.1
30	1	dns_brace	2.8	1.8	1	1.3	3.5	11.5
30	2	sonography	92.2	120.1	105.9	112.6	105.2	N/A
30	2	dns_brace	1	1	6.8	11.5	5	N/A
30	3	sonography	92.6	99.7	96.5	98.5	126	N/A
30	3	dns_brace	4.5	3.8	4.3	13	2	10
31	1	sonography	120.5	134.2	120.9	120.5	136.9	131.1
31	1	dns_brace	1	1.8	1	7.3	1	3.3
31	2	sonography	114.6	133.4	118.9	114.6	132.2	138.1
31	2	dns_brace	4.5	3.5	1.8	11.8	2.3	9.3
31	3	sonography	N/A	N/A	N/A	N/A	N/A	N/A
31	3	dns_brace	N/A	N/A	N/A	N/A	N/A	N/A
