# Supplementary material for: Postural-respiratory function of the diaphragm assessed by M-mode ultrasonography
Source: PLoS One. 2022 Oct 10;17(10):e0275389. doi: 10.1371/journal.pone.0275389 (PMC9550028; doi:10.1371/journal.pone.0275389)
Supplement: S2 Dataset — (XLSX) [file pone.0275389.s002.xlsx]

## Sheet: 2nd_scenario
subject_no	measurement_no	measuring_device	tidal_inspiration_1	tidal_expiration_1	tidal_inspiration_2	tidal_expiration_2	loaded_inspiration_1	loaded_expiration_1	loaded_inspiration_2	loaded_expiration_2
1	1	sonography	86.6	106.7	83.9	108.4	72.1	106.7	72.1	105.8
1	1	dns_brace	1	1.8	1	2.8	9.8	5.3	5.5	8.8
1	2	sonography	89.2	104.1	85.7	107.1	85.3	108	82.2	109.3
1	2	dns_brace	1.5	2.3	2.3	7.3	8.5	4.5	9	5.5
1	3	sonography	80.9	90.5	78.7	92.7	73.9	92.7	73	97.5
1	3	dns_brace	1.5	1.3	1.3	1.3	9.8	6.5	7	4.5
2	1	sonography	104	118.5	104.8	119.3	94.6	116.1	100.4	117.3
2	1	dns_brace	1	1	1	1.8	4.3	6.8	3.5	4.5
2	2	sonography	98.9	109.9	100.4	113.8	98.5	111	99.7	113.8
2	2	dns_brace	2	1	1	1	5.3	3.8	2.5	2.5
2	3	sonography	102.4	111.4	102	112.2	97.7	111.4	100.4	112.6
2	3	dns_brace	1.3	2	1.3	1	3.3	4.3	2.3	3
3	1	sonography	113.1	128.2	112.6	129.6	106.2	133.3	109.9	135.6
3	1	dns_brace	1.3	2	1	1	1	6	4.8	3.5
3	2	sonography	94.2	109.9	91.9	111.2	87.8	110.3	88.3	111.7
3	2	dns_brace	1	1	1.3	2	2.5	4	5	2.5
3	3	sonography	92.8	114.9	96.5	114.9	90.5	114	86.4	114
3	3	dns_brace	4.3	2.5	1.8	1	5.8	5.8	5.8	6.5
4	1	sonography	91	108	90.5	104.3	91.9	N/A	92.4	N/A
4	1	dns_brace	3	3.3	2.8	3	5.8	5.5	4.5	6
4	2	sonography	85	111.7	81.8	104.8	81.4	103	80.4	106.6
4	2	dns_brace	3.3	3.5	1.8	2.8	2.8	1.5	2.8	4
4	3	sonography	86	92.8	105.3	108	84.1	98.8	83.7	98.8
4	3	dns_brace	4.8	4	4.3	4.3	4	4.3	7.3	2.8
5	1	sonography	95.1	117.7	91	118.1	77.7	108.9	82.7	102.5
5	1	dns_brace	1	1.3	1	1	1.8	1.5	1.3	1.25
5	2	sonography	87.3	112.6	89.2	113.1	79.1	112.6	84.1	113.5
5	2	dns_brace	1	1	1	1	1.3	2	2.3	1.8
5	3	sonography	82.7	107.1	83.7	107.1	76.3	107.1	80	108.5
5	3	dns_brace	1	1	1	1	1.3	2.5	1.3	1.3
6	1	sonography	77.7	108.9	86.9	110.3	87.3	105.3	94.7	105.7
6	1	dns_brace	5.3	7.5	4	6.5	6.5	2	2	1.5
6	2	sonography	N/A	N/A	N/A	N/A	N/A	N/A	N/A	N/A
6	2	dns_brace	4.3	7	4.8	2	4	5.5	5	2.3
6	3	sonography	76.3	100.7	71.2	98.8	75.4	99.3	84.1	99.7
6	3	dns_brace	2.3	6.5	2.3	2.3	5.3	3	1.5	5.8
7	1	sonography	112.2	119	110.8	119.5	110.8	119	106.6	120
7	1	dns_brace	2	1.8	2	1.8	4	5.3	3.5	4.3
7	2	sonography	127.8	143.3	121.3	131	111.2	128.7	112.2	126.9
7	2	dns_brace	3.3	3	4	4.8	5.8	4.8	8	3.8
7	3	sonography	114.5	126.4	110.3	119.5	103.4	117.2	103.9	121.8
7	3	dns_brace	1.8	1.5	1.8	4	6.5	3.3	3.8	3.3
8	1	sonography	114	134.2	110.8	134.2	113.1	136.5	113.1	135.6
8	1	dns_brace	8.3	4.5	3.8	2.3	9	11.3	8	9
8	2	sonography	119	132.4	113.1	129.2	113.1	131.9	110.3	125.9
8	2	dns_brace	4.5	2	3.5	2.3	4	8.5	6.5	9.3
8	3	sonography	105.3	126.9	100.2	125.9	97.9	130.5	97.9	127.3
8	3	dns_brace	3	3	4	2.5	8.8	8.3	7.5	12
9	1	sonography	109.9	138.4	103.4	134.2	94.2	125.9	95.6	133.8
9	1	dns_brace	2.5	1.5	3.8	1.3	4.8	8.3	4.5	5
9	2	sonography	131	143.4	124.1	143.9	117.7	139.3	120	142.5
9	2	dns_brace	5	1.8	1	1.8	5.5	5	4.8	7.5
9	3	sonography	121.8	144.3	123.6	144.8	125.9	147.1	126.4	148.5
9	3	dns_brace	2	2	1.5	2	5.5	3.3	3.5	1.8
10	1	sonography	80.4	97.4	81.8	91.9	74.9	92.8	76.8	95.1
10	1	dns_brace	1.3	1.3	1	1.5	1	2.5	6.5	1
10	2	sonography	73.1	86.4	71.2	86	66.2	80.9	67.1	83.2
10	2	dns_brace	1.3	1	1	1	2.3	1	2.5	1.5
10	3	sonography	82.7	95.1	81.4	99.7	81.8	96.5	84.1	N/A
10	3	dns_brace	1.8	1	1.3	1	2	3	1.8	2.5
11	1	sonography	108.5	113.5	107.6	113.1	103.4	116.3	104.8	115.8
11	1	dns_brace	3.3	1.5	2.5	1.5	2.8	1.5	3	1.5
11	2	sonography	91.5	103	92.4	103.9	92.4	101.6	93.8	102.5
11	2	dns_brace	N/A	N/A	N/A	N/A	N/A	N/A	N/A	N/A
11	3	sonography	100.2	109.4	102	109.4	101.6	109.9	102	106.2
11	3	dns_brace	4.5	3	3.5	4.8	3.8	2.5	4.3	2.8
12	1	sonography	91.9	100.2	89.2	98.8	86.9	95.6	86.9	95.6
12	1	dns_brace	1	1.3	2	1.3	3.5	1.8	2.8	3.3
12	2	sonography	90.5	98.4	92.8	101.1	87.3	102	91.5	102.5
12	2	dns_brace	2.3	2.5	4.8	5	3.8	3.5	4	3
12	3	sonography	87.3	103.4	86.9	106.2	88.7	108.5	90.1	106.6
12	3	dns_brace	1.8	2.3	1.8	2.8	6.8	8.3	8	5.3
13	1	sonography	73.5	103.4	79.1	109.4	80	111.7	76.3	106.6
13	1	dns_brace	2.5	1	2.3	1	1.8	3	1.5	11.5
13	2	sonography	80.9	98.4	83.2	108.5	84.1	107.6	83.2	105.3
13	2	dns_brace	2	1.5	1	1.8	3.5	11.3	8.9	3.5
13	3	sonography	82.3	106.2	85.5	109.4	N/A	117.2	N/A	109.4
13	3	dns_brace	5	2.3	2.3	3	1.8	7	6.5	7.3
14	1	sonography	91.5	115.4	91.9	113.5	89.2	107.6	89.6	108.5
14	1	dns_brace	1.3	1.5	1.5	1.5	4	4.3	4.5	10.3
14	2	sonography	80.4	102.5	82.7	102	77.2	99.3	81.4	104.3
14	2	dns_brace	3.3	1.8	2.3	2	5.5	6.8	11.8	4.5
14	3	sonography	84.6	99.3	83.7	100.2	80.9	102.5	80.4	103.9
14	3	dns_brace	1	1	2.8	2.5	1.8	1.5	6.3	1.8
15	1	sonography	92.5	112.7	91.9	110.1	93.3	107.3	92.5	105.4
15	1	dns_brace	2.5	1.3	1.3	2.8	1.3	6.3	4	8
15	2	sonography	89.4	107.1	92.2	102.9	87.4	100.9	88.6	102.6
15	2	dns_brace	N/A	N/A	N/A	N/A	N/A	N/A	N/A	N/A
15	3	sonography	89.1	100.9	89.7	100.1	83.8	97.5	83	101.5
15	3	dns_brace	1	1	2	1	6.5	3	5.8	2.8
16	1	sonography	104.7	118	104.7	116.5	96.9	117.6	99.9	119.1
16	1	dns_brace	1.5	1	1	1.5	5.5	7	6.8	6
16	2	sonography	104.3	116.2	104	108.8	91.7	113.2	93.2	119.1
16	2	dns_brace	1.3	1.3	1	1.3	7.5	7.5	8	5.5
16	3	sonography	94.3	114.7	97.7	114.7	104.3	114.7	103.6	118.4
16	3	dns_brace	1.5	1.5	2.5	1.5	4.3	8	5.8	6.3
17	1	sonography	126.5	142.3	123.2	144.3	129.4	146.8	125.3	146
17	1	dns_brace	7	4.8	6.8	8.8	7.8	7.3	17.8	7.5
17	2	sonography	117.8	143.1	117.8	143.5	122.8	150.6	126.5	151.4
17	2	dns_brace	6.5	2.8	3.5	2.5	1.8	12.5	4.3	14.3
17	3	sonography	124	142.3	121.1	145.2	124.4	151.8	128.2	150.6
17	3	dns_brace	2.3	2.8	2.5	2	2.3	12.5	4	10.5
18	1	sonography	90	104.6	85.1	102.9	86.2	99.4	84.1	100.4
18	1	dns_brace	1	1.3	2.3	1	7	6.3	5.8	2.5
18	2	sonography	91.1	103.2	89.7	100.1	85.1	97	83.1	97.3
18	2	dns_brace	1.5	1.3	2	1.5	4.8	6.5	4.8	6.5
18	3	sonography	92.1	103.2	91.4	99.7	86.9	100.8	85.1	101.5
18	3	dns_brace	2.5	2.3	1.3	1.3	4.8	4.8	5.5	5.3
19	1	sonography	90	111.2	87.2	107.7	87.9	102.2	91.4	100.8
19	1	dns_brace	2.8	2.5	4.5	1.8	6.5	13	7.8	12.3
19	2	sonography	89.3	100.8	84.8	103.8	81.1	101.4	79.9	99
19	2	dns_brace	3.8	2.3	4	1.8	4.5	6	5.8	6.5
19	3	sonography	84.8	109	83.5	105.6	81.7	103.2	86	108.7
19	3	dns_brace	1.3	1	1.3	1.5	3	8	4.3	12.3
20	1	sonography	115.4	135	110.7	130.3	108.7	127.9	108.3	130.3
20	1	dns_brace	1	1	1	3.5	10.3	20.3	11.5	8.5
20	2	sonography	116.5	138.5	110.7	132.2	110.3	129.9	110.7	129.1
20	2	dns_brace	2.3	1.3	1	1	13.3	25.5	9.3	26
20	3	sonography	102.8	127.9	101.2	126	94.2	113.8	94.2	120.5
20	3	dns_brace	1.5	1	1	1.8	18.8	23	16.8	12.8
21	1	sonography	92.2	111	90.6	122	88.7	112.2	83.6	113.4
21	1	dns_brace	3.5	2.5	2.3	5.5	10.8	10	2.5	1.5
21	2	sonography	92.6	113.4	90.6	115.4	91.8	113.8	89.1	116.1
21	2	dns_brace	2.3	2.3	5.3	2	16	14.8	11.8	20
21	3	sonography	86.3	107.5	85.9	110.3	91	111.4	89.5	115
21	3	dns_brace	2.3	4.8	10	7.3	6.8	19.3	5.5	1.3
22	1	sonography	96.5	122	94.2	120.5	89.9	122.8	91	125.6
22	1	dns_brace	1.5	1	1.3	10.3	7.8	13	10.5	N/A
22	2	sonography	96.5	121.2	93	119.3	80	121.2	75.3	127.1
22	2	dns_brace	2	1.3	5.3	3.8	3	13.3	18	12.5
22	3	sonography	103.2	133	88.3	127.9	82	131.8	81.2	133
22	3	dns_brace	2.8	1	7.3	1.8	21.3	7.8	9.8	9.5
23	1	sonography	86.3	96.5	87.1	94.6	88.7	98.1	92.6	100.1
23	1	dns_brace	1	1.8	2.5	3	1.8	4.8	2.5	2.5
23	2	sonography	89.5	102	92.6	104	92.2	104.4	96.9	107.1
23	2	dns_brace	1.5	1	1.3	1	3.5	7.8	3	3
23	3	sonography	N/A	N/A	N/A	N/A	N/A	N/A	N/A	N/A
23	3	dns_brace	N/A	N/A	N/A	N/A	N/A	N/A	N/A	N/A
24	1	sonography	120.5	133	111	129.5	111.8	130.3	113	129.1
24	1	dns_brace	1	2.5	2.8	3.3	2	3.9	6.8	2
24	2	sonography	118.9	138.9	111	130.7	109.1	131.8	113.8	134.6
24	2	dns_brace	1	1	1	3	4	7	1.5	2.5
24	3	sonography	122.8	136.9	113	132.6	106.3	126.7	105.2	131.1
24	3	dns_brace	6.8	6	4	5	7.8	7	12.3	7.8
25	1	sonography	121.6	146.4	122	148.7	107.5	142.8	109.1	144.8
25	1	dns_brace	3.3	2.3	2.8	7	11.5	13.3	8.3	9.5
25	2	sonography	90.6	148.3	103.6	146	104.4	142.4	107.1	142.4
25	2	dns_brace	7.8	3	3	4.8	11	8.5	7	19.8
25	3	sonography	98.1	139.7	95	135.4	96.5	134.2	98.9	135.8
25	3	dns_brace	10.8	3.8	2.5	5	10	21.8	7.5	11.8
26	1	sonography	102.8	119.7	105.9	119.3	97.7	105.2	94.2	114.6
26	1	dns_brace	3.3	1	1	7.3	9.3	5.3	10	7.3
26	2	sonography	98.5	115.4	100.1	115.4	87.1	119.3	89.5	116.1
26	2	dns_brace	1	1.3	2	1.3	9.5	8.8	6	8.5
26	3	sonography	95.3	117.7	98.5	116.9	87.5	114.6	84.4	115.4
26	3	dns_brace	1.3	1	1	1.3	7.8	6.8	6	7.5
27	1	sonography	95.7	129.5	96.9	127.9	92.2	128.3	92.6	129.1
27	1	dns_brace	4.3	1	5.3	1.3	10.5	1.5	3.3	12
27	2	sonography	85.5	127.9	82	125.2	65.5	124.8	67.1	128.7
27	2	dns_brace	2	1.5	2.3	1.3	3.5	7	6	2.3
27	3	sonography	83.6	120.5	82.4	117.7	76.5	122	76.1	125.2
27	3	dns_brace	1.8	1.8	5.3	1	6.3	3.5	4	2.5
28	1	sonography	111.8	130.7	114.6	129.5	108.7	123.6	109.9	122
28	1	dns_brace	1.5	1.3	1.3	1	3.5	1.3	5	1.3
28	2	sonography	105.2	128.3	107.5	126	100.1	117.7	101.6	118.1
28	2	dns_brace	2.5	1.5	3.8	2	4.5	2.3	2.3	2.8
28	3	sonography	105.9	131.4	104.8	129.1	103.2	120.5	102.4	123.6
28	3	dns_brace	2.3	3.3	1.3	1.3	1	7.5	1.5	3.3
29	1	sonography	73.8	95	73.8	93	75.3	100.8	71.8	99.3
29	1	dns_brace	2.8	1	1	4.5	7.8	8.3	5.8	3.5
29	2	sonography	73.8	95.3	72.6	86.7	70.6	88.7	70.2	87.1
29	2	dns_brace	1	1	1	1	6.5	2	4	6
29	3	sonography	73.8	102.4	73.4	95	72.2	100.8	71.8	97.7
29	3	dns_brace	2.5	2.5	2	2.8	9.8	5.8	13.3	6.3
30	1	sonography	105.9	117.3	103.2	121.2	102	121.2	101.2	124.4
30	1	dns_brace	2.5	1.5	1.8	3	9	14.8	12.3	1.3
30	2	sonography	108.3	125.6	108.7	127.9	103.2	121.2	102	124.4
30	2	dns_brace	4	3.5	1	9.8	15.3	8.8	15.5	14
30	3	sonography	102.4	113.4	104	120.1	100.4	124	100.8	125.2
30	3	dns_brace	4	2	4.3	2.3	10.3	8.3	6.3	11.5
31	1	sonography	107.5	126.7	110.3	125.2	103.2	127.1	106.7	127.1
31	1	dns_brace	4	2	2	4.5	10.3	9.5	5.8	7
31	2	sonography	105.9	129.9	108.7	128.3	104.4	132.2	107.1	133
31	2	dns_brace	3	2	3.5	1.8	8	11.3	4.5	10.5
31	3	sonography	N/A	N/A	N/A	N/A	N/A	N/A	N/A	N/A
31	3	dns_brace	N/A	N/A	N/A	N/A	N/A	N/A	N/A	N/A
