# Supplementary material for: Postural-respiratory function of the diaphragm assessed by M-mode ultrasonography
Source: PLoS One. 2022 Oct 10;17(10):e0275389. doi: 10.1371/journal.pone.0275389 (PMC9550028; doi:10.1371/journal.pone.0275389)
Supplement: S3 Dataset — (XLSX) [file pone.0275389.s003.xlsx]

## Sheet: 3rd_scenario
subject_no	measurement_no	measuring_device	tidal_inspiration_1	tidal_expiration_1	tidal_inspiration_2	tidal_expiration_2	loaded_inspiration_1	loaded_expiration_1	loaded_inspiration_2	loaded_expiration_2
1	1	sonography	77.8	93.1	78.3	92.3	73.9	86.6	73.9	88.8
1	1	dns_brace	1.5	2	14.8	11.5	20.5	21.5	18.5	7.5
1	2	sonography	85.7	96.6	85.3	95.3	73.9	93.1	75.2	91.8
1	2	dns_brace	1	1	1.8	1	15.3	10	20	15.8
1	3	sonography	83.5	96.2	85.7	94	77.4	88.8	76.5	89.6
1	3	dns_brace	1	1.8	1.5	1	19	11.3	19.3	15.5
2	1	sonography	100.4	110.7	101.2	116.5	102.4	119.7	100.8	118.1
2	1	dns_brace	1	1.8	1	1	8.3	10.3	4	6.8
2	2	sonography	95	105.9	93.8	113	91.8	105.5	95.7	111
2	2	dns_brace	1	1	1	1	6.8	9.8	4.8	4
2	3	sonography	100.4	115	99.7	118.9	92.6	111.4	92.6	113
2	3	dns_brace	1.3	1	1	2.5	8.8	12.5	6.8	8.3
3	1	sonography	86.9	101.6	86.4	103.4	86	100.7	86.9	100.7
3	1	dns_brace	1.3	1.5	1	2	6.3	3.5	5.3	8.8
3	2	sonography	86.4	105.7	86.4	103.4	84.6	98.8	85	97.9
3	2	dns_brace	2.3	1.3	2.3	3	4	8.5	6	6.5
3	3	sonography	85	103	84.1	101.6	82.7	98.8	83.7	96.1
3	3	dns_brace	1.5	1.8	1.5	2.3	5.5	6.5	7.3	4
4	1	sonography	94.7	109.9	93.3	112.2	102.5	116.3	99.7	116.3
4	1	dns_brace	3.3	2.5	3.3	2.3	10.3	12.8	8	13
4	2	sonography	91.5	112.2	91.5	110.8	94.7	107.6	93.8	105.3
4	2	dns_brace	3.3	3	3.8	2.8	12.3	12.8	9.3	7.3
4	3	sonography	95.1	114	95.1	114.9	98.4	115.4	97	116.7
4	3	dns_brace	4.3	4.5	5	4.3	7.5	11.3	13.3	8.3
5	1	sonography	84.1	105.7	79.1	109.4	64.8	104.3	76.8	106.2
5	1	dns_brace	1	1	1	1.3	10.8	1.3	1	3.3
5	2	sonography	87.3	109.9	86.4	104.3	66.6	106.2	72.2	106.2
5	2	dns_brace	1	1	1	1	1.8	1	2.8	1
5	3	sonography	75.4	105.7	82.3	111.2	84.1	108.9	85	109.4
5	3	dns_brace	1	1	1	1	14.5	10.3	9.8	8.3
6	1	sonography	88.7	104.8	91	110.3	N/A	N/A	N/A	N/A
6	1	dns_brace	1	1	2	4.5	10.5	13.3	6.5	11
6	2	sonography	N/A	N/A	N/A	N/A	N/A	N/A	N/A	N/A
6	2	dns_brace	N/A	N/A	N/A	N/A	N/A	N/A	N/A	N/A
6	3	sonography	83.7	97.9	80	107.6	84.1	110.8	85	105.3
6	3	dns_brace	4	1	1	4.5	6	10	7	9.8
7	1	sonography	116.3	132.8	108.9	126.9	115.4	122.7	106.2	126.4
7	1	dns_brace	2	1.8	2	1.5	16	19.8	15.5	12
7	2	sonography	113.1	125.9	110.8	123.2	107.1	113.5	101.1	114
7	2	dns_brace	2	1.8	2.8	1.8	17.5	13	20	18
7	3	sonography	108.8	125.9	108	123.2	100.2	114.5	103.9	118.6
7	3	dns_brace	2.3	2.3	4.3	2.5	16.3	15.5	17.8	13.3
8	1	sonography	100.7	116.7	98.8	112.6	88.7	103	89.6	103.4
8	1	dns_brace	3.8	3	1.5	1.8	17.5	13.5	17	11.8
8	2	sonography	91.5	106.6	91	104.3	90.1	107.6	92.4	107.6
8	2	dns_brace	1	1	1	1	15.8	3.8	2.8	7
8	3	sonography	90.1	104.8	89.2	103	84.1	102	83.2	100.7
8	3	dns_brace	4.3	2	2.3	4.5	12.3	9	13.5	7.5
9	1	sonography	113.1	138.8	114.5	138.8	118.1	142.9	118.1	134.7
9	1	dns_brace	1.8	2	3	1.8	17.5	8	4.8	6.8
9	2	sonography	92.8	N/A	93.3	N/A	88.7	N/A	88.7	N/A
9	2	dns_brace	2	1.3	1	2	14.5	11	5.5	6
9	3	sonography	94.7	108.5	95.6	108	90.1	108.5	92.4	108
9	3	dns_brace	3	2	2.3	2.5	14.3	9.5	10.5	11
10	1	sonography	86.4	96.5	86	N/A	83.7	96.5	84.1	N/A
10	1	dns_brace	1.3	1.8	1.3	3.8	13.3	6.3	4.8	11
10	2	sonography	85	N/A	85	94.7	81.8	N/A	80.9	N/A
10	2	dns_brace	2.8	1.3	1	2.5	8.8	4.3	5.8	9.8
10	3	sonography	84.6	N/A	83.2	N/A	82.3	N/A	78.1	N/A
10	3	dns_brace	1.8	2.5	1.3	1.3	10.5	15.5	12	9
11	1	sonography	103.4	114.5	103.9	112.6	99.7	104.8	102	110.8
11	1	dns_brace	3.8	1.5	1.5	2	9.3	11.3	11	10
11	2	sonography	104.8	113.5	104.8	112.6	99.7	102.5	101.1	102.5
11	2	dns_brace	1.5	2.3	1.5	5.5	10.5	8.5	10.3	10.3
11	3	sonography	103.4	112.2	105.3	109.9	102	106.2	100.7	105.7
11	3	dns_brace	4.5	2	2.8	3.3	8.3	8.8	8.5	7.3
12	1	sonography	87.3	103.4	85.5	106.6	86	108.5	77.2	112.2
12	1	dns_brace	2	2	2.5	4.8	15.5	29.5	16	22.8
12	2	sonography	88.3	98.8	89.6	108.5	92.8	105.3	94.2	106.6
12	2	dns_brace	2.5	1.8	3.8	14	32.3	21	32.3	21.8
12	3	sonography	87.3	96.5	89.2	107.6	88.3	105.3	86.9	101.6
12	3	dns_brace	2.5	3	3.5	10.5	16	10.5	12.8	18
13	1	sonography	N/A	N/A	N/A	N/A	N/A	N/A	N/A	N/A
13	1	dns_brace	N/A	N/A	N/A	N/A	N/A	N/A	N/A	N/A
13	2	sonography	90.1	107.6	91	108	78.1	114.5	82.7	108.5
13	2	dns_brace	3.5	1.3	1	2	7.3	10.3	6.8	4.8
13	3	sonography	86	94.7	85.5	107.6	85	105.3	80	115.4
13	3	dns_brace	3	1.5	2.5	1	6.5	11.8	12.3	5.5
14	1	sonography	90.1	108	89.6	104.8	86	107.1	84.1	108.5
14	1	dns_brace	1	1.8	1.5	1.3	6	9	7.3	7
14	2	sonography	81.4	101.1	83.2	108	77.7	92.4	77.7	91.9
14	2	dns_brace	1	2.5	2.5	2	9.5	11.8	9.3	7
14	3	sonography	82.7	98.8	85.5	96.1	74	90.5	75.4	92.4
14	3	dns_brace	5.3	2	1.3	3.5	12.8	6.5	7.8	3.3
15	1	sonography	90	105.7	88	102	76.2	N/A	N/A	100.9
15	1	dns_brace	1.3	1.5	1	1	13	15.5	17.8	16.5
15	2	sonography	93.6	105.9	93.3	104.3	83	95.9	79.9	94.7
15	2	dns_brace	3	1	1.3	2.8	16.8	17.8	21.3	16.8
15	3	sonography	89.7	103.7	89.7	101.2	81	92.2	80.7	93.9
15	3	dns_brace	8	1.8	1	3.8	15.5	17.5	16.3	12.8
16	1	sonography	105.8	116.2	106.2	115.4	105.8	111.7	106.5	112.5
16	1	dns_brace	1	1	1	1	14.5	20.3	16.5	15.8
16	2	sonography	105.8	117.6	106.9	113.2	104.7	122.5	102.5	121.7
16	2	dns_brace	2.5	1.5	2	1.5	7.5	17	15	11.3
16	3	sonography	86.2	114.7	82.9	105	73.6	107.7	74	109.9
16	3	dns_brace	1.3	1.8	2	9.5	17.8	8	12.3	12.5
17	1	sonography	125.3	141.4	121.5	137.7	122	147.7	129.8	145.6
17	1	dns_brace	5.3	2.3	6	4.3	22	6.8	17.5	24.8
17	2	sonography	126.5	143.5	120.7	139.8	122.8	145.6	127.8	148.1
17	2	dns_brace	6.8	2.8	7.3	6	15.3	14.3	6.3	5.3
17	3	sonography	122.4	137.7	122.8	130.7	117	139.8	121.5	143.1
17	3	dns_brace	6	5.3	4.3	8.8	12.5	16.5	6.3	15.8
18	1	sonography	90	103.9	89	107	89.3	100.8	90.7	100.8
18	1	dns_brace	1	1.3	1	1.5	10.3	13.3	10.3	12.5
18	2	sonography	93.1	104.3	88.3	113.3	84.1	105.7	81.3	103.2
18	2	dns_brace	2.3	3.5	2.8	2.8	9.8	9.3	8	9.3
18	3	sonography	91.4	105.7	88.6	106.7	82.7	99	81.3	99
18	3	dns_brace	1.3	1	7.8	8.5	8	10.8	9.5	1.5
19	1	sonography	87.5	104.4	85.7	104.7	85.1	105	82.3	106.2
19	1	dns_brace	5	2.3	1.3	3.5	16.5	22.8	10.3	27.3
19	2	sonography	88.1	101.7	83.2	102	80.2	102.3	76.6	106.2
19	2	dns_brace	1.3	1.8	3.3	4.8	13.3	8.5	15.8	10.8
19	3	sonography	82	102.9	77.5	106.8	75.4	105	78.7	107.5
19	3	dns_brace	1	1.3	1	1	7.3	5.3	9	6
20	1	sonography	91.4	120.1	101.2	131.4	88.3	95.7	92.2	99.7
20	1	dns_brace	6.8	2.8	11.5	2.8	32.8	34	34.8	24.8
20	2	sonography	113.4	131.4	113.4	126.7	109.9	120.5	110.7	120.1
20	2	dns_brace	7.5	1	2	7.3	28.3	31	27.5	20.8
20	3	sonography	115.8	128.3	116.1	127.1	114.6	116.5	110.7	117.3
20	3	dns_brace	3	2.8	6.8	2	19.5	27.8	21.8	18.3
21	1	sonography	85.5	108.7	86.7	112.6	N/A	119.3	77.3	118.9
21	1	dns_brace	6.3	6.5	7.5	7.3	19	18.3	17.3	16.3
21	2	sonography	81.2	122.4	83.2	116.5	79.3	120.1	86.3	127.1
21	2	dns_brace	10	3.8	2.5	8.8	11	10.5	14.3	13.3
21	3	sonography	80	114.6	79.7	111.8	63.6	111.4	67.5	105.5
21	3	dns_brace	6.3	7.3	2.8	6	10.8	18	20.3	22.5
21	4	sonography	89.1	103.2	86.3	108.7	76.9	106.7	78.9	111.8
21	4	dns_brace	2.3	1.5	6.8	6.3	18.3	16.3	27.8	23.3
22	1	sonography	108.3	134.2	106.3	134.2	92.2	125.2	92.2	127.5
22	1	dns_brace	5	2.8	2.3	3.3	22.3	34.8	16.8	20.3
22	2	sonography	119.7	140.5	100.1	134.2	95.3	124.8	93.4	121.6
22	2	dns_brace	2.5	3	2.3	5.8	35.5	30.8	28.5	16.5
22	3	sonography	115.4	134.2	105.9	131.8	92.2	128.7	90.6	128.3
22	3	dns_brace	1	1.5	4	2.8	31	35	35.3	39.5
23	1	sonography	89.1	105.5	91	105.9	98.5	111.8	96.1	111.8
23	1	dns_brace	1.3	1.8	1	1.5	3.5	3	6.8	4.5
23	2	sonography	88.3	97.3	82.4	98.9	89.1	100.4	91	97.3
23	2	dns_brace	1.3	1	1	4.5	4.5	4	5.8	6.8
23	3	sonography	100.4	111.4	92.2	109.9	103.2	114.2	104.4	116.5
23	3	dns_brace	2	3	1.3	1	5.8	9.5	3.5	2.5
24	1	sonography	108.7	127.1	106.3	130.7	102	131.8	105.9	129.9
24	1	dns_brace	6	6.8	5.8	15	21.8	17.5	19	19
24	2	sonography	122.8	142	114.6	135.4	108.3	131.8	115.8	137.3
24	2	dns_brace	4.5	3	2	2	9	12.8	3.8	4.5
24	3	sonography	130.3	145.6	123.6	142	136.2	147.5	136.9	150.3
24	3	dns_brace	N/A	N/A	N/A	N/A	N/A	N/A	N/A	N/A
25	1	sonography	98.1	142.4	97.3	144	107.5	129.1	102.4	136.5
25	1	dns_brace	10	4	3.8	3.3	11.3	7.3	21.8	18
25	2	sonography	103.2	139.7	111.4	142.4	104.4	142.4	105.2	144.8
25	2	dns_brace	1.5	7.3	1.8	1	17.8	4.3	16.3	3.5
25	3	sonography	101.2	140.1	102	144.4	99.3	135.4	91.4	133.4
25	3	dns_brace	6.3	2	4.3	3.5	8.3	6.8	7.5	10.3
26	1	sonography	91.8	112.6	96.9	112.6	80	111.8	81.2	103.2
26	1	dns_brace	1	1	1	1	15.5	23	17.8	15.5
26	2	sonography	94.2	115	96.1	115	80	103.6	80.8	97.3
26	2	dns_brace	2.5	1	1.3	1	15.8	12.8	14.8	11.8
26	3	sonography	92.6	117.7	95.7	113.4	81.6	107.1	82.4	106.7
26	3	dns_brace	4	1	1	1.8	20.5	20.5	17.5	17.8
27	1	sonography	69.1	119.3	64.3	119.3	57.3	127.1	63.2	128.7
27	1	dns_brace	3.8	1.8	1.3	2.8	7	8.3	10.5	8.8
27	2	sonography	60.8	108.3	58.5	121.6	61.6	126.7	49.8	126.3
27	2	dns_brace	5.5	1.3	3	1	9	8.5	10.3	4.5
27	3	sonography	61.6	111	65.5	112.2	53.8	118.9	58.1	122.4
27	3	dns_brace	1.8	4	1.8	4.3	8	12	3.3	6.8
28	1	sonography	102	127.1	103.6	130.7	120.5	127.5	108.7	120.1
28	1	dns_brace	1	1	1.3	1.5	1	1	1.5	2.3
28	2	sonography	94.2	124.8	95.7	127.9	112.6	123.6	110.3	120.5
28	2	dns_brace	1	1	1.3	1.5	1	1	1.8	1.3
28	3	sonography	N/A	N/A	N/A	N/A	N/A	N/A	N/A	N/A
28	3	dns_brace	N/A	N/A	N/A	N/A	N/A	N/A	N/A	N/A
29	1	sonography	71.4	98.5	74.2	91	N/A	N/A	69	100.8
29	1	dns_brace	1	2.5	1.3	1.8	19.8	14.3	7	6.3
29	2	sonography	82	99.3	85.5	98.1	71.4	103.6	80.4	102
29	2	dns_brace	1	1.8	2.3	1	14.3	12	1.8	1.8
29	3	sonography	81.2	105.5	83.2	100.4	60.4	104.8	57.3	103.6
29	3	dns_brace	1.8	1.3	1	4	22.3	17.3	16.3	5.5
30	1	sonography	97.7	101.2	96.9	103.2	91.8	104.4	92.2	103.6
30	1	dns_brace	2.3	1.8	2.8	1.3	10.8	11.5	13.5	13
30	2	sonography	89.9	104	91	101.6	93.4	99.7	92.6	100.8
30	2	dns_brace	3.5	4.8	3.5	7.5	9.5	13.3	11	15.5
30	3	sonography	107.9	118.5	111.4	119.3	101.2	119.7	106.7	120.9
30	3	dns_brace	3.5	4	3	3.3	17.8	12	12	10.5
31	1	sonography	100.4	125.6	100.4	124	110.3	117.7	105.9	113.8
31	1	dns_brace	1.5	1.3	2.3	7.5	18.8	16	18	17.5
31	2	sonography	100.1	124.8	102.4	121.6	104	119.3	109.5	119.3
31	2	dns_brace	1.8	4	3.8	6	12.5	18.3	20.8	20.3
31	3	sonography	100.1	122.8	101.2	126.7	113.4	124.8	113.8	122.4
31	3	dns_brace	5.3	3.5	4.3	6.5	12	15.8	20.5	17
